# Supplementary material for: Exploring the Link between Chronic Kidney Disease and Parkinson’s Disease: Insights from a Longitudinal Study Using a National Health Screening Cohort
Source: Nutrients. 2023 Jul 19;15(14):3205. doi: 10.3390/nu15143205 (PMC10385674; doi:10.3390/nu15143205)
Supplement: Supplementary file 1 [file nutrients-15-03205-s001.zip]

Archive with 1 entries (1 files):
- nutrients-2448331-supplementary.pdf
